# Supplementary material for: An Integrated System of Multifaceted Machine Learning Models to Predict If and When Hospital-Acquired Pressure Injuries (Bedsores) Occur
Source: Int J Environ Res Public Health. 2023 Jan 1;20(1):828. doi: 10.3390/ijerph20010828 (PMC9820011; doi:10.3390/ijerph20010828)
Supplement: Supplementary file 1 [file ijerph-20-00828-s001.zip]

Archive with 1 entries (1 files):
- ijerph-2062214-supplementary.pdf
